# Supplementary material for: Scoring docking conformations using predicted protein interfaces
Source: BMC Bioinformatics. 2014 Jun 6;15:171. doi: 10.1186/1471-2105-15-171 (PMC4057934; doi:10.1186/1471-2105-15-171)
Supplement: Additional file 1 — Complete list of DS120 targets and their unbound chains. It provides all the pdb codes of protein targets and their corresponding unbound chains. [file 1471-2105-15-171-S1.xlsx]

## Sheet: Sheet1
Target	UnboundChain
1ACB	1EGL-A
1AK4	2CPL-A
1ATN	3DNI-A
1AVX	1BA7-B
1AY7	1RGH-B
1AY7	1A19-B
1B6C	1D6O-A
1B6C	1IAS-A
1BKD	2II0-B
1BUH	1DKS-A
1BVN	1HOE-A
1BVN	1PIG-A
1CGI	2CGA-B
1CGI	1HPT-A
1D6R	1K9B-A
1DFJ	9RSA-B
1DFJ	2BNH-A
1E6E	1E1N-A
1E6E	1CJE-D
1E96-	1HH8-A
1EAW	1EAX-A
1EAW	9PTI-A
1EFN	1G83-A
1EFN	1AVV-A
1EWY	1GJR-A
1EWY	1CZP-A
1F34	1F32-A
1F34	4PEP-A
1FQ1	1FPZ-F
1FQ1	1B39-A
1FQJ	1FQI-A
1GCQ	1GCP-B
1GCQ	1GRI-B
1GHQ	1C3D-A
1GHQ	1LY2-A
1GLA	1F3Z-A
1GLA	1BU6-O
1GPW	1THF-D
1GPW	1K9V-F
1GRN	1A4R-A
1GRN	1RGP-A
1H1V	1D0N-B
1HE1	1HE9-A
1HE8	1E8Z-A
1HE8	821P-A
1I2M	1A12-A
1IBR	1F59-A
1IRA	1ILR-1
1IRA	1G0Y-R
1J2J	1O3Y-A
1KAC	1NOB-F
1KAC	1F5W-B
1KTZ	1TGK-A
1KTZ	1M9Z-A
1KXP	1KW2-B
1M10	1M0Z-B
1MAH	1J06-B
1MAH	1FSC-A
1NW9	2OPY-A
1NW9	1JXQ-A
1OPH	1QLP-A
1PXV	1X9Y-A
1PXV	1NYC-A
1QA9	1HNF-A
1QA9	1CCZ-A
1R0R	2GKR-I
1R8S	1R8M-E
1S1Q	2F0R-A
1SBB	1BEC-A
1SBB	1SE4-A
1T6B	1ACC-A
1T6B	1SHU-X
1TMQ	1B1U-A
1UDI	1UDH-A
1UDI	2UGI-B
1WQ1	1WER-A
1XD3	1UCH-A
1XD3	1YJ1-A
1XQS	1XQR-A
1XQS	1S3X-A
1Y64	1UX5-A
1YVB	2GHU-A
1YVB	1CEW-I
1Z0K	2BME-A
1Z0K	1YZM-A
1Z5Y	1L6P-A
1Z5Y	2B1K-A
1ZHI	1M4Z-A
1ZHI	1Z1A-A
2AJF	1R42-A
2AJF	2GHV-E
2B42	1T6E-X
2B42	2DCY-A
2BTF	1IJJ-B
2BTF	1PNE-A
2C0L	1FCH-A
2C0L	1C44-A
2CFH	1SZ7-A
2CFH	2BJN-A
2H7V	2H7O-A
2HLE	2BBA-A
2HLE	1IKO-P
2HQS	1CRZ-A
2HQS	1OAP-A
2HRK	2HQT-A
2HRK	2HRA-A
2I25	2I24-N
2NZ8	1NTY-A
2O8V	1SUR-A
2O8V	2TRX-A
2OT3	1TXU-A
2OT3	1YZU-A
2PCC	1CCP-A
2PCC	1YCC-A
2SIC	1SUP-A
2SIC	3SSI-A
2SNI	2CI2-I
2UUY	2UUX-A
7CEI	1UNK-D
7CEI	1M08-B
