# Supplementary material for: Scoring docking conformations using predicted protein interfaces
Source: BMC Bioinformatics. 2014 Jun 6;15:171. doi: 10.1186/1471-2105-15-171 (PMC4057934; doi:10.1186/1471-2105-15-171)
Supplement: Additional file 4 — Complete list of DS93 targets and their unbound chains. It provides all the pdb codes of protein targets and their corresponding unbound chains. [file 1471-2105-15-171-S4.xlsx]

## Sheet: Sheet1
Target	UnboundChain
1ACB	1EGL-A
1ACB	2CGA-B
1ATN	1IJJ-B
1ATN	3DNI-A
1AVX	1BA7-B
1AVX	1QQU-A
1AY7	1A19-B
1AY7	1RGH-B
1BKD	1CTQ-A
1BKD	2II0-A
1BUH	1DKS-A
1BUH	1HCL-A
1BVN	1PIG-A
1CLV	1JAE-A
1E6E	1CJE-D
1E6E	1E1N-A
1E96-	1MH1-A
1F34	4PEP-A
1FLE	2REL-A
1FLE	9EST-A
1FQ1	1B39-A
1FQ1	1FPZ-F
1GCQ	1GRI-B
1GL1	1K2I-1
1GL1	1PMC-A
1GLA	1BU6-O
1GLA	1F3Z-A
1HE8	1E8Z-A
1HE8	821P-A
1I2M	1A12-A
1I2M	1QG4-A
1J2J	1O3Y-A
1J2J	1OXZ-A
1JK9	2JCW-A
1KAC	1F5W-B
1KAC	1NOB-F
1KTZ	1M9Z-A
1KTZ	1TGK-A
1KXP	1IJJ-B
1KXP	1KW2-B
1KXQ	1KXQ-H
1KXQ	1PPI-A
1LFD	1LXD-A
1LFD	5P21-A
1MAH	1FSC-A
1MAH	1J06-B
1OC0	1B3K-A
1OC0	2JQ8-A
1OYV	1PJU-A
1OYV	1SCD-A
1S1Q	1YJ1-A
1S1Q	2F0R-A
1SYX	1QGV-A
1TMQ	1B1U-A
1TMQ	1JAE-A
1WQ1	1WER-A
1WQ1	6Q21-D
1XQS	1S3X-A
1Y64	1UX5-A
1Y64	2FXU-A
1YVB	1CEW-I
1YVB	2GHU-A
1Z5Y	1L6P-A
1Z5Y	2B1K-A
1ZM4	1N0V-C
1ZM4	1XK9-A
2B42	1T6E-X
2B42	2DCY-A
2BTF	1IJJ-B
2BTF	1PNE-A
2C0L	1C44-A
2C0L	1FCH-A
2FJU	1MH1-A
2FJU	2ZKM-X
2G77	1FKM-A
2G77	1Z06-A
2H7V	1MH1-A
2HQS	1CRZ-A
2HQS	1OAP-A
2IDO	1J54-A
2O3B	1ZM8-A
2O8V	1SUR-A
2O8V	2TRX-A
2OOB	1YJ1-A
2OOB	2OOA-A
2SIC	1SUP-A
2SIC	3SSI-A
2UUY	1HJ9-A
2Z0E	1V49-A
2Z0E	2D1I-A
4CPA	8CPA-A
BOYV	1SCD-A
BOYV	1PJU-A
