# Supplementary material for: Scoring docking conformations using predicted protein interfaces
Source: BMC Bioinformatics. 2014 Jun 6;15:171. doi: 10.1186/1471-2105-15-171 (PMC4057934; doi:10.1186/1471-2105-15-171)
Supplement: Additional file 5 — Complete list of DS128 targets and their unbound chains. It provides all the pdb codes of protein targets and their corresponding unbound chains. [file 1471-2105-15-171-S5.xlsx]

## Sheet: Sheet1
Target	UnboundChain
1AK4	2CPL-A
1AK4	1E6J-P
1B6C	1D6O-A
1B6C	1IAS-A
1CGI	2CGA-B
1CGI	1HPT-A
1D6R	2TGT-A
1D6R	1K9B-A
1DFJ	9RSA-B
1DFJ	2BNH-A
1EAW	1EAX-A
1EAW	9PTI-A
1EFN	1AVV-A
1EFN	1G83-A
1EWY	1GJR-A
1EWY	1CZP-A
1F6M	1CL0-A
1F6M	2TIR-A
1FFW	3CHY-A
1FFW	1FWP-A
1FQJ	1TND-C
1FQJ	1FQI-A
1GHQ	1C3D-A
1GHQ	1LY2-A
1GPW	1THF-D
1GPW	1K9V-F
1GRN	1A4R-A
1GRN	1RGP-A
1GXD	1CK7-A
1GXD	1BR9-A
1H1V	1IJJ-B
1H1V	1D0N-B
1H9D	1EAN-A
1H9D	1ILF-A
1HE1	1MH1-A
1HE1	1HE9-A
1IBR	1QG4-A
1IBR	1F59-A
1IRA	1G0Y-R
1IRA	1ILR-1
1JIW	1AKL-A
1JIW	2RN4-A
1JTG	3GMU-B
1JTG	1ZG4-A
1M10	1AUQ-A
1M10	1M0Z-B
1MQ8	1IAM-A
1MQ8	1MQ9-A
1NW9	1JXQ-A
1NW9	2OPY-A
1OPH	1QLP-A
1OPH	1UTQ-A
1PPE	1BTP-A
1PPE	1LU0-A
1PVH	1BQU-A
1PVH	1EMR-A
1PXV	1X9Y-A
1PXV	1NYC-A
1QA9	1HNF-A
1QA9	1CCZ-A
1R0R	1SCN-E
1R0R	2GKR-I
1R6Q	1R6C-X
1R6Q	2W9R-A
1R8S	1HUR-A
1R8S	1R8M-E
1SBB	1BEC-A
1SBB	1SE4-A
1T6B	1ACC-A
1T6B	1SHU-X
1UDI	1UDH-A
1UDI	2UGI-B
1US7	2FXS-A
1US7	2W0G-A
1XD3	1UCH-A
1XD3	1YJ1-A
1Z0K	2BME-A
1Z0K	1YZM-A
1ZHH	1JX6-A
1ZHH	2HJE-A
1ZHI	1M4Z-A
1ZHI	1Z1A-A
1ZLI	1KWM-A
1ZLI	2JTO-A
2A5T	1Y20-A
2A5T	2A5S-A
2A9K	1U90-A
2A9K	2C8B-X
2ABZ	3I1U-A
2ABZ	1ZFI-A
2AJF	1R42-A
2AJF	2GHV-E
2AYO	2AYN-A
2AYO	2FCN-A
2CFH	1SZ7-A
2CFH	2BJN-A
2HLE	2BBA-A
2HLE	1IKO-P
2I25	2I24-N
2I25	3LZT-A
2I9B	1YWH-A
2I9B	2I9A-A
2J0T	966C-A
2J0T	1D2B-A
2J7P	1NG1-A
2J7P	2IYL-D
2NZ8	1MH1-A
2NZ8	1NTY-A
2OT3	1YZU-A
2OT3	1TXU-A
2OUL	3BPF-A
2OUL	2NNR-A
2OZA	3HEC-A
2OZA	3FYK-X
2PCC	1CCP-A
2PCC	1YCC-A
2SNI	1UBN-A
2SNI	2CI2-I
2VDB	3CX9-A
2VDB	2J5Y-A
3CPH	3CPI-G
3CPH	1G16-A
3D5S	1C3D-A
3D5S	2GOM-A
3SGQ	2QA9-E
3SGQ	2OVO-A
7CEI	1UNK-D
7CEI	1M08-B
