# Supplementary material for: Scoring docking conformations using predicted protein interfaces
Source: BMC Bioinformatics. 2014 Jun 6;15:171. doi: 10.1186/1471-2105-15-171 (PMC4057934; doi:10.1186/1471-2105-15-171)
Supplement: Additional file 7 — Correlation between the l-rmsd of best model produced by docking and the best ranked model according to Interfaces + PioDock and T-PioDock. It displays the l-rmsd of the best produced docking model versus the l-rmsd of the model ranked number one by T-PioDock and Interfaces + PioDock on DS93 and DS128. [file 1471-2105-15-171-S7.xlsx]

## Sheet: Sheet1
Best l-rmsd Produced by Cluspro	Best l-rmsd selecetd by T-PioDock	Best l-rmsd selecetd by Interfaces+PioDock	Targets PDBCode						corr (best cluspro,Interfaces+PioDock)	0.85196
1.139	1.139	1.139	1PPE						corr (best cluspro,T-PioDock)	0.6018
1.4	2.216	1.4	1R0R						corr (Interfaces+PioDock,T-PioDock)	0.65797
2.301	54.237	2.301	1MAH
2.849	41.69	15.48	1ZM4
2.863	4.632	2.863	1OYV
2.892	11.235	17.474	1XD3
2.988	2.988	2.988	1UDI
3.009	15.339	17.875	1Z0K
3.016	27.937	3.016	1KXQ
3.319	20.761	20.761	1JK9
3.409	3.409	3.409	3SGQ
3.438	3.438	3.438	1JTG
3.516	11.775	3.516	3D5S
3.798	13.538	3.798	4CPA
3.895	8.22	18.532	1BVN
3.919	4.058	4.72	1EAW
4.122	29.419	4.122	1E6E
4.315	17.649	4.315	1TMQ
4.398	17.864	11.562	1ACB
4.553	35.431	4.553	1BUH
4.579	5.554	4.579	1AVX
4.672	5.178	5.377	1DFJ
4.701	17.207	4.701	1B6C
4.807	27.074	4.807	2B42
4.866	14.061	4.866	2PCC
4.889	8.08	13.29	1CLV
4.953	4.953	4.953	2SIC
4.988	5.654	5.654	1CGI
5.029	10.451	17.431	2SNI
5.127	38.124	5.127	2OUL
5.328	45.216	5.328	2AYO
5.626	16.713	7.596	1YVB
5.81	5.81	5.81	1ZHI
5.862	37.066	9.025	2O3B
5.902	27.828	9.575	1FLE
5.95	35.697	16.561	1SYX
5.973	55.431	5.973	1GLA
6.254	42.545	14.83	1NW9
6.269	31.633	6.269	2BTF
6.438	14.518	6.438	1GL1
6.469	47.377	29.998	1F34
6.644	17.664	6.644	1Z5Y
6.711	6.711	6.711	7CEI
6.866	23.828	23.828	1R8S
6.944	6.944	6.944	1GPW
6.952	15.971	20.287	1EWY
7.079	24.653	7.079	2G77
7.184	44.978	7.184	1JIW
7.291	20.998	12.351	2OT3
7.295	17.836	7.295	2UUY
7.345	57.986	27.057	1E96-
7.514	17.893	7.514	2ABZ
7.668	18.639	8.745	1KXP
7.714	22.636	16.503	2I9B
7.886	7.886	7.886	2CFH
7.976	9.477	13.534	1FFW
8.102	31.965	31.965	1HE1
8.447	68.426	8.447	1OC0
8.48	53.174	22.528	1I2M
8.912	22.551	9.466	1GRN
9.092	10.41	10.41	1H9D
9.31	28.681	9.31	2J0T
9.842	41.539	15.907	2O8V
10.129	37.84	12.421	1AY7
11.146	56.606	11.146	1XQS
11.333	17.307	27.396	3CPH
11.434	11.648	11.648	2NZ8
12.087	12.087	13.085	2HLE
12.147	23.255	20.849	1OPH
12.181	16.444	12.181	2OOB
12.376	25.658	12.376	1WQ1
12.377	13.355	13.429	1D6R
12.516	88.583	12.516	1GXD
12.699	25.047	12.699	2IDO
12.896	12.896	12.896	1IBR
13.832	20.293	20.398	2HQS
14.387	32.075	26.57	1EFN
14.888	20.432	20.432	1R6Q
15.291	31.795	34.375	2A5T
15.352	29.84	29.84	1PXV
15.802	54.49	16.737	1LFD
16.23	31.208	22.955	1US7
17.526	68.356	21.674	1T6B
17.529	37.143	17.529	1S1Q
17.572	28.507	17.572	2C0L
17.75	33.773	31.521	1ZHH
19.267	25.683	57.468	1Y64
19.507	64.629	33.496	1PVH
19.549	22.551	31.161	1AK4
19.734	44.381	27.447	1KTZ
19.786	22.844	21.358	1GCQ
19.809	31.963	31.963	1M10
20.324	34.841	34.779	1ZLI
20.746	20.746	41.534	2I25
21.472	21.472	24.805	1KAC
21.626	21.626	21.626	2J7P
21.709	43.139	28.876	1FQJ
21.814	30.895	30.895	2VDB
23.087	85.838	35.633	1ATN
24.513	31.483	34.42	1F6M
24.533	37.588	29.889	2A9K
24.724	24.988	44.165	BOYV
25.174	37.929	25.174	2Z0E
25.894	85.751	96.445	1HE8
26.495	57.599	57.605	1MQ8
29.666	33.281	30.684	1IRA
29.784	44.695	36.856	1FQ1
34.451	34.451	34.451	1SBB
36.233	57.56	40.711	2OZA
36.953	58.396	58.979	1GHQ
37.482	64.507	65.561	1BKD
42.512	53.036	52.837	1QA9
43.097	43.097	43.097	2AJF
43.35	105.042	105.042	2H7V
47.913	101.684	97.837	2FJU
49.923	61.639	83.974	1H1V
